# Supplementary material for: CRLF1 bridges AKT and mTORC2 through SIN1 to inhibit pyroptosis and enhance chemo-resistance in ovarian cancer
Source: Cell Death Dis. 2024 Sep 10;15(9):662. doi: 10.1038/s41419-024-07035-4 (PMC11387770; doi:10.1038/s41419-024-07035-4)
Supplement: Supplementary file 3 — Data S1 [file 41419_2024_7035_MOESM3_ESM.xlsx]

## Sheet: Sheet1
Gene Symbol	Average LFC	Average -log(p-values)
IL24	-0.0190742	0.912124
HMGB1	-0.020188	0.931542
TNFRSF11B	-0.0240078	0.934143
IL6	-0.0319	0.897616
IL31	-0.0369419	0.894693
LTB	-0.0403159	1.06817
GPR75	-0.0438637	0.978762
GDF15	-0.0604381	0.847333
PF4V1	-0.0626089	0.82447
CCL2	-0.0659415	0.810425
VSTM1	-0.0662972	0.823196
IFNL1	-0.0667258	0.866254
CCR5	-0.0699633	0.966409
IFNL2	-0.0714126	0.789233
IFNW1	-0.0727537	0.797524
BMP2	-0.0830633	0.885812
IL15	-0.0870757	0.805798
CXCR4	-0.0948473	0.762162
IL20RB	-0.0954225	0.871884
CMTM7	-0.0959534	0.796585
CMTM2	-0.0989966	0.747383
IL1RL1	-0.0995996	0.895674
IL10	-0.10701	0.799769
IL1RAP	-0.12027	0.730277
IL16	-0.122858	0.766388
CXCL13	-0.124287	0.859667
ACKR4	-0.127501	0.910681
GREM1	-0.131945	0.824231
CCR4	-0.133575	0.901886
CX3CR1	-0.138025	0.782863
CCR8	-0.139756	0.725232
MPL	-0.14456	0.801812
CMTM3	-0.153252	0.695552
LIF	-0.158817	0.898548
SLURP1	-0.165035	0.690293
THNSL2	-0.171719	0.78214
TNFSF4	-0.176862	0.684428
BMP5	-0.177403	0.642621
IL13RA2	-0.179728	0.669673
IL12A	-0.184434	0.89256
GDF3	-0.185365	0.709009
TNFSF8	-0.186633	0.654529
IL27RA	-0.189036	0.674818
XCR1	-0.198829	0.667611
MIF	-0.200463	0.63277
FGF2	-0.20427	0.668799
CXCR3	-0.211098	0.648971
CCL25	-0.218107	0.605732
IL6ST	-0.219014	0.60373
IFNAR2	-0.224619	0.654653
IL12B	-0.225742	0.75923
LEFTY1	-0.22633	0.836992
CMTM1	-0.232268	0.624616
TNFSF13	-0.238569	0.619526
IFNA14	-0.240127	0.612363
CSF2	-0.244917	0.639096
IFNG	-0.265145	0.625188
CD44	-0.265618	0.707189
BMP6	-0.266433	0.666551
CXCL2	-0.266754	0.771846
IL12RB2	-0.274706	0.685637
CCL11	-0.275467	0.551977
IL36RN	-0.275864	0.700185
CMTM5	-0.28568	0.542347
IL10RB	-0.288526	0.581096
NDP	-0.289187	0.558451
CD40LG	-0.289696	0.542308
CSF3	-0.300557	0.565324
CCL14	-0.303441	0.535375
IL1R1	-0.303845	0.569964
CCL16	-0.30735	0.709948
CCR7	-0.310101	0.567032
KITLG	-0.311601	0.511016
IL9R	-0.313199	0.521657
IL2RA	-0.313903	0.528156
TNFSF11	-0.32476	0.543707
IL21R	-0.327761	0.52117
IL13RA1	-0.329627	0.503725
IFNK	-0.336186	0.560805
IL11RA	-0.339395	0.521071
IL11	-0.340194	0.488527
CTF1	-0.340563	0.524037
FLT3LG	-0.340848	0.537123
CCL8	-0.341259	0.495615
LTA	-0.342836	0.604281
CKLF	-0.345193	0.50605
BMP4	-0.346774	0.521631
CCL22	-0.353322	0.553866
IL17RE	-0.355065	0.617223
GDF9	-0.362392	0.512962
OSMR	-0.363269	0.511165
IL36B	-0.368998	0.471709
TXLNA	-0.374164	0.486341
CCL27	-0.377669	0.667406
IFNA10	-0.379129	0.607335
CX3CL1	-0.38074	0.477367
CCL17	-0.388633	0.500884
CCR9	-0.390495	0.68921
CXCR1	-0.398241	0.49426
GFRAL	-0.402096	0.489423
IL23R	-0.404877	0.666246
IL17A	-0.405355	0.464302
TGFB3	-0.406537	0.638377
NRG1	-0.407287	0.494402
WNT5A	-0.407989	0.525615
IL15RA	-0.408617	0.563297
IFNL3	-0.410872	0.722216
FAM3C	-0.411322	0.526127
IFNA1	-0.411781	0.460152
IFNE	-0.415021	0.507326
VEGFA	-0.416545	0.70591
ACKR2	-0.416885	0.466152
SCGB3A1	-0.419187	0.44565
CSF3R	-0.420509	0.462622
FASLG	-0.421781	0.457444
CCL21	-0.430382	0.480548
PRLR	-0.432177	0.53767
AIMP1	-0.437975	0.49794
CSF2RA	-0.441342	0.583168
THPO	-0.451146	0.442446
TNFSF15	-0.453864	0.483719
IL18R1	-0.456413	0.433526
CCL4L1	-0.461304	0.428355
CCL4L2	-0.461304	0.428355
IL2	-0.461447	0.499338
CLCF1	-0.461523	0.559772
IFNA2	-0.463326	0.499256
LEFTY2	-0.463486	0.529027
C5	-0.466529	0.430673
TIMP1	-0.467012	0.488401
IL26	-0.475778	0.474339
BMP10	-0.476018	0.471539
CXCL3	-0.478702	0.512392
GREM2	-0.479005	0.465406
IL2RG	-0.484198	0.58851
CCL1	-0.485724	0.764602
CCL3	-0.489224	0.453273
IL17B	-0.492004	0.539925
FAM3B	-0.493361	0.526114
CCL24	-0.500355	0.456113
IL17RD	-0.501006	0.450196
CCL13	-0.50313	0.49643
IL36A	-0.504353	0.478339
SCG2	-0.507181	0.547511
CSF1	-0.507273	0.492838
IL31RA	-0.509438	0.570142
IL12RB1	-0.514053	0.49888
IL21	-0.514966	0.535774
WNT2	-0.51748	0.46318
TNF	-0.520991	0.481051
TNFSF12-TNFSF13	-0.528489	0.551962
IL17F	-0.528901	0.45214
PF4	-0.530967	0.444759
IL25	-0.535249	0.49958
IL1RN	-0.539869	0.480743
IL1A	-0.541771	0.493011
GFRA2	-0.54184	0.535607
CCL19	-0.55642	0.499386
CD4	-0.557169	0.514483
TGFB1	-0.557209	0.494972
ACKR3	-0.560823	0.498146
BMP15	-0.562434	0.528606
IL37	-0.567822	0.502204
IL1F10	-0.571008	0.505728
IL27	-0.572785	0.545433
IFNB1	-0.574936	0.493288
IL4	-0.575227	0.480147
LEPR	-0.577661	0.526896
CCRL2	-0.580019	0.509402
FLT3	-0.581406	0.508086
GPI	-0.582331	0.534363
CCL4	-0.58445	0.561321
CXCL12	-0.58508	0.501235
CXCL5	-0.591112	0.487437
IFNA7	-0.591503	0.663858
GDF2	-0.593931	0.569198
GDF1	-0.595956	0.557289
EDN1	-0.596307	0.63749
IL17D	-0.599113	0.568983
CCR1	-0.604723	0.513864
CXCL9	-0.611492	0.623875
WNT1	-0.616027	0.525755
IL1RL2	-0.618772	0.563834
GFRA4	-0.620284	0.558838
TNFSF12	-0.623418	0.556909
IL32	-0.626232	0.719948
TNFSF9	-0.628015	0.545917
GDF7	-0.629473	0.599575
CSF2RB	-0.630584	0.535802
IFNA6	-0.638566	0.645843
GHR	-0.643894	0.578522
CXCL8	-0.649406	0.614076
CXCL6	-0.650902	0.623923
CXCL16	-0.654829	0.569728
IL10RA	-0.657561	0.655429
TNFSF18	-0.662253	0.595418
IL9	-0.663324	0.696917
IL3RA	-0.666366	0.644986
IL36G	-0.669156	0.570858
IL22	-0.672919	0.622699
INHBB	-0.674463	0.815698
OSM	-0.674801	0.577517
C1QTNF4	-0.677137	0.616946
CXCR6	-0.677683	0.632829
CCL20	-0.678574	0.607174
CXCL1	-0.679179	0.708524
MYDGF	-0.679476	0.615319
CMTM4	-0.681272	0.578293
CCL15	-0.682223	0.605581
IL23A	-0.68455	0.66522
CMKLR1	-0.691474	0.625779
CXCL11	-0.704505	0.610922
CNTF	-0.705454	0.750899
AREG	-0.712124	0.610806
SPP1	-0.712907	0.622751
C10orf99	-0.72778	0.640104
INHBE	-0.727857	0.61722
IL17REL	-0.728393	0.66547
LIFR	-0.729989	0.645275
NODAL	-0.730709	0.651355
F3	-0.735124	0.642748
INHBA	-0.742885	0.685428
IL5RA	-0.743865	0.675459
EBI3	-0.755836	0.67573
IL18	-0.763301	0.800954
CXCR5	-0.766963	0.68779
EPO	-0.771456	0.700989
CCR10	-0.773189	0.701695
CD74	-0.773192	0.769672
MSTN	-0.774908	0.682403
BMP1	-0.779654	0.735026
EPOR	-0.788231	0.753206
IL1B	-0.792645	0.737305
IFNA13	-0.824258	1.00308
GDF5	-0.826945	0.779846
IL20	-0.828532	0.909956
XCL1	-0.829803	0.794721
IL5	-0.830828	0.733425
CCL3L1	-0.838609	0.764017	ENSG00000276085
IL17RB	-0.849319	0.904951
IL17C	-0.854667	0.812146
CXCL10	-0.864891	0.830278
CCL26	-0.879417	0.891617
CCL5	-0.896208	0.830429
INHBC	-0.915587	0.838936
GPR17	-0.933331	0.903014
GFRA1	-0.942464	0.902019
CXCL14	-0.952579	0.964632
IL34	-0.969248	1.04695
TGFB2	-0.984153	1.0205
CCL23	-1.00629	0.9746
CRLF1	-1.00675	0.960133
IL17RC	-1.01852	1.11811
WNT7A	-1.02618	1.03648
IL17RA	-1.0269	1.24523
IFNGR2	-1.03732	1.00567
IL1R2	-1.03976	1.15575
IL19	-1.04064	1.02256
BMP8A	-1.04158	1.11728
IL3	-1.07088	1.08801
CNTFR	-1.0736	1.07482
GDF11	-1.07585	1.09825
BMP8B	-1.09539	1.1624
CCL18	-1.10081	1.07043
IFNA5	-1.11122	1.17075
FAM3D	-1.12491	1.15987
CCR3	-1.14295	1.25709
XCL2	-1.15785	1.42188
NAMPT	-1.16465	1.43583
INHA	-1.16924	1.23196
IL13	-1.18744	1.25763
IL1RAPL2	-1.20653	1.26204
SECTM1	-1.23569	1.39011
ADIPOQ	-1.23707	1.48115
IL22RA1	-1.24897	1.40732
TNFSF13B	-1.26273	1.40528
CCL28	-1.30203	1.46572
CCL7	-1.30376	1.41298
GDF10	-1.46885	1.79374
CMTM8	-1.54872	1.98021
